# Supplementary material for: A Two-Photon Zn(II) Complex Photosensitizer with pH/Viscosity Dual Response for Enhanced Tumor Therapy
Source: Molecules. 2025 May 31;30(11):2430. doi: 10.3390/molecules30112430 (PMC12156442; doi:10.3390/molecules30112430)
Supplement: Supplementary file 1 [file molecules-30-02430-s001.zip]

Archive with 1 entries (1 files):
- molecules-3618876-supplementary.pdf
